# Supplementary material for: Inhibition of Metalloproteinases Extends Longevity and Function of In Vitro Human iPSC-Derived Skeletal Muscle
Source: Biomedicines. 2024 Apr 12;12(4):856. doi: 10.3390/biomedicines12040856 (PMC11047953; doi:10.3390/biomedicines12040856)
Supplement: Supplementary file 1 [file biomedicines-12-00856-s001.zip]

Archive with 1 entries (1 files):
- biomedicines-2912439-supplementary.pdf
